# Supplementary material for: Biphenylene: A Two−Dimensional Graphene−Based Coating with Superior Anti−Corrosion Performance
Source: Materials (Basel). 2022 Aug 18;15(16):5675. doi: 10.3390/ma15165675 (PMC9414146; doi:10.3390/ma15165675)
Supplement: Supplementary file 1 [file materials-15-05675-s001.zip]

Archive with 1 entries (1 files):
- materials-1833251-supplementary.pdf
